# Supplementary material for: CD8ɑ+ cells suppress SIV replication without the development of mutations within MHC class-I-restricted epitopes during post-treatment control
Source: J Virol. 2026 Jun 15;100(7):e00041-26. doi: 10.1128/jvi.00041-26 (PMC13386877; doi:10.1128/jvi.00041-26)
Supplement: Table S3 — Summary data of SIV barcode sequencing results as determined by the R script provided on the Keele Lab Github. [file jvi.00041-26-s0008.xlsx]

## Sheet: comb_runinfo
	Run Number	Animal	Sample	Date	Barcodes	# of 5' Indexing Sequences	Total Sequences Extracted per Primer	# of Sequences Matching Known Barcode	# of Known Barcodes	Sequencing Input
	2024-02-27 CY1035 03FEB20 Analysis.xlsx	CY1035	Plasma	2020-02-03	P5.1	1042738	904661	869938	248	15031.3
	2024-02-27 CY1039 03FEB20 Analysis.xlsx	CY1039	Plasma	2020-02-03	P5.3	1109405	942619	922740	593	62486.4
	2024-02-28 CY1036 03FEB20 Analysis.xlsx	CY1036	Plasma	2020-02-03	P5.2	960544	467284	448702	494	14055.1
	2024-02-28 CY1040 03FEB20 Analysis.xlsx	CY1040	Plasma	2020-02-03	P5.4	839557	370701	353022	126	807.114
	2024-02-28 CY1043 03FEB20 Analysis.xlsx	CY1043	Plasma	2020-02-03	P5.5	728221	598382	554320	111	403.785
	2024-02-28 CY1044 03FEB20 Analysis.xlsx	CY1044	Plasma	2020-02-03	P5.6	1198185	1041771	1028580	574	29222.1
	2024-02-28 CY1045 03FEB20 Analysis.xlsx	CY1045	Plasma	2020-02-03	P5.7	1394691	1190966	1165904	265	13252.3
	2024-03-20 CY1037 17FEB20 Analysis.xlsx	CY1037	Plasma	2020-02-17	P5.10	1269912	1021446	991304	145	2398.02
	2024-03-21 CY1039 10FEB20 Analysis.xlsx	CY1039	Plasma	2020-02-10	P5.11	1154703	945857	928960	604	79614.3
	2024-03-21 CY1043 10FEB20 Analysis.xlsx	CY1043	Plasma	2020-02-10	P5.12	1210259	882579	848822	602	22602.4
	2024-03-21 CY1044 10FEB20 Analysis.xlsx	CY1044	Plasma	2020-02-10	P5.13	1137202	938404	921926	586	24899.1
	2024-03-21 CY1045 10FEB20 Analysis.xlsx	CY1045	Plasma	2020-02-10	P5.15	1238208	951007	926487	395	94188.5
	2024-03-22 CY1036 10FEB20 Analysis.xlsx	CY1036	Plasma	2020-02-10	P5.9	1348096	982626	895132	483	12238.4
	2024-03-22 UWiscCY103510FEB2020 Analysis.xlsx	CY1035	Plasma	2020-02-10	P5.8	942896	377560	367615	246	18624.2
	2024-10-28 set1 Analysis mod.xlsx	cy1035	Plasma	2020-02-14	VPX.P5.11	320951	249375	239141	155	3006
	2024-10-28 set1 Analysis mod.xlsx	cy1035	Plasma	2020-02-17	VPX.P5.12	563952	435919	354164	31	160.8
	2024-10-28 set1 Analysis mod.xlsx	cy1036	Plasma	2020-02-07	VPX.P5.15	467128	357080	348097	397	379800
	2024-10-28 set1 Analysis mod.xlsx	cy1036	Plasma	2020-02-17	VPX.P5.17	681964	521676	313886	33	60
	2024-10-28 set1 Analysis mod.xlsx	cy1036	Plasma	2020-02-21	VPX.P5.18	624918	79066	77588	13	75.6
	2024-10-28 set1 Analysis mod.xlsx	cy1039	Plasma	2020-02-10	VPX.P5.21	691193	537029	523710	674	197400
	2024-10-28 set1 Analysis mod.xlsx	cy1039	Plasma	2020-02-14	VPX.P5.22	711118	551016	535481	535	38640
	2024-10-28 set1 Analysis mod.xlsx	cy1039	Plasma	2020-02-17	VPX.P5.23	597911	455528	395483	58	320.4
	2024-10-28 set1 Analysis mod.xlsx	cy1035	Plasma	2020-02-14	VPX.P5.28	519256	406200	388634	154	3006
	2024-10-28 set1 Analysis mod.xlsx	cy1035	Plasma	2020-02-17	VPX.P5.29	582987	441941	352814	33	160.8
	2024-10-28 set1 Analysis mod.xlsx	cy1036	Plasma	2020-02-07	VPX.P5.31	402770	304245	297136	381	379800
	2024-10-28 set1 Analysis mod.xlsx	cy1036	Plasma	2020-02-17	VPX.P5.33	380074	284250	177285	37	60
	2024-10-28 set1 Analysis mod.xlsx	cy1036	Plasma	2020-02-21	VPX.P5.34	342360	268248	260246	5	75.6
	2024-10-28 set1 Analysis mod.xlsx	cy1039	Plasma	2020-02-10	VPX.P5.37	551893	426449	416280	659	197400
	2024-10-28 set1 Analysis mod.xlsx	cy1039	Plasma	2020-02-14	VPX.P5.38	561699	438866	427422	533	38640
	2024-10-28 set1 Analysis mod.xlsx	cy1039	Plasma	2020-02-17	VPX.P5.39	540491	411631	348277	60	320.4
	2024-10-28 set13 Analysis.xlsx	cy1035	Plasma	2020-11-10	VPX.P5.10	316466	198768	193512	2	303.6
	2024-10-28 set13 Analysis.xlsx	cy1035	Plasma	2020-11-13	VPX.P5.11	270773	207576	202530	4	135.6
	2024-10-28 set13 Analysis.xlsx	cy1037	Plasma	2020-11-04	VPX.P5.12	488504	297140	288829	3	127.2
	2024-10-28 set13 Analysis.xlsx	cy1037	Plasma	2020-11-20	VPX.P5.13	57815	7	2	1	363.6
	2024-10-28 set13 Analysis.xlsx	cy1040	Plasma	2020-12-08	VPX.P5.15	334275	266651	259418	3	160.2
	2024-10-28 set13 Analysis.xlsx	cy1040	Plasma	2020-12-11	VPX.P5.16	226736	181449	176613	4	138
	2024-10-28 set13 Analysis.xlsx	cy1043	Plasma	2020-12-28	VPX.P5.17	177563	152229	147836	1	528.6
	2024-10-28 set13 Analysis.xlsx	cy1043	Plasma	2021-01-05	VPX.P5.18	389387	330613	318015	1	1080
	2024-10-28 set13 Analysis.xlsx	cy1043	Plasma	2021-01-12	VPX.P5.19	509460	435558	417427	1	4806
	2024-10-28 set13 Analysis.xlsx	cy1043	Plasma	2021-01-19	VPX.P5.20	467856	400808	375975	1	720
	2024-10-28 set13 Analysis.xlsx	cy1043	Plasma	2021-02-09	VPX.P5.21	385011	135075	132012	1	87
	2024-10-28 set13 Analysis.xlsx	cy1043	Plasma	2021-02-23	VPX.P5.22	259554	222317	215649	2	408.6
	2024-10-28 set13 Analysis.xlsx	cy1043	Plasma	2021-03-11	VPX.P5.23	457665	307901	296979	3	262.8
	2024-10-28 set13 Analysis.xlsx	cy1035	Plasma	2020-11-06	VPX.P5.26	211569	159916	156199	2	75.6
	2024-10-28 set13 Analysis.xlsx	cy1035	Plasma	2020-11-10	VPX.P5.27	281834	230174	223446	2	303.6
	2024-10-28 set13 Analysis.xlsx	cy1035	Plasma	2020-11-13	VPX.P5.28	299179	253691	246906	3	135.6
	2024-10-28 set13 Analysis.xlsx	cy1037	Plasma	2020-11-04	VPX.P5.29	474667	351379	334726	4	127.2
	2024-10-28 set13 Analysis.xlsx	cy1037	Plasma	2020-11-20	VPX.P5.30	119323	8	0	0	363.6
	2024-10-28 set13 Analysis.xlsx	cy1040	Plasma	2020-12-08	VPX.P5.31	169136	111592	107293	1	160.2
	2024-10-28 set13 Analysis.xlsx	cy1040	Plasma	2020-12-11	VPX.P5.32	392621	181796	177441	3	138
	2024-10-28 set13 Analysis.xlsx	cy1043	Plasma	2020-12-28	VPX.P5.33	353004	299412	288429	1	528.6
	2024-10-28 set13 Analysis.xlsx	cy1043	Plasma	2021-01-05	VPX.P5.34	476780	415843	401100	2	1080
	2024-10-28 set13 Analysis.xlsx	cy1043	Plasma	2021-01-12	VPX.P5.35	445991	395102	378768	1	4806
	2024-10-28 set13 Analysis.xlsx	cy1043	Plasma	2021-01-19	VPX.P5.36	393959	346702	336145	1	720
	2024-10-28 set13 Analysis.xlsx	cy1043	Plasma	2021-02-09	VPX.P5.37	347832	171194	166590	2	87
	2024-10-28 set13 Analysis.xlsx	cy1043	Plasma	2021-02-23	VPX.P5.38	219169	173059	168728	3	408.6
	2024-10-28 set13 Analysis.xlsx	cy1043	Plasma	2021-03-11	VPX.P5.39	348428	190095	183890	4	262.8
	2024-10-28 set13 Analysis.xlsx	cy1035	Plasma	2020-11-06	VPX.P5.9	442213	270995	263883	4	75.6
	2024-10-28 set2 Analysis.xlsx	cy1040	Plasma	2020-02-03	VPX.P5.10	431375	317928	305981	400	23280
	2024-10-28 set2 Analysis.xlsx	cy1040	Plasma	2020-02-07	VPX.P5.11	1336062	1009736	970991	784	2226000
	2024-10-28 set2 Analysis.xlsx	cy1040	Plasma	2020-02-10	VPX.P5.12	492392	375431	360601	471	34080
	2024-10-28 set2 Analysis.xlsx	cy1040	Plasma	2020-02-14	VPX.P5.13	374181	254423	243560	88	3078
	2024-10-28 set2 Analysis.xlsx	cy1040	Plasma	2020-02-17	VPX.P5.15	536283	57482	55490	15	190.2
	2024-10-28 set2 Analysis.xlsx	cy1043	Plasma	2020-02-03	VPX.P5.16	571600	429676	412633	432	9060
	2024-10-28 set2 Analysis.xlsx	cy1043	Plasma	2020-02-07	VPX.P5.17	609480	469691	456013	844	894000
	2024-10-28 set2 Analysis.xlsx	cy1043	Plasma	2020-02-10	VPX.P5.18	635080	484363	467972	674	91200
	2024-10-28 set2 Analysis.xlsx	cy1043	Plasma	2020-02-14	VPX.P5.19	544572	417356	396248	165	3684
	2024-10-28 set2 Analysis.xlsx	cy1043	Plasma	2020-02-17	VPX.P5.20	539088	392724	375836	50	534.6
	2024-10-28 set2 Analysis.xlsx	cy1043	Plasma	2020-02-21	VPX.P5.21	466443	134678	127444	9	165.6
	2024-10-28 set2 Analysis.xlsx	cy1044	Plasma	2020-02-03	VPX.P5.22	622770	467420	451234	402	11580
	2024-10-28 set2 Analysis.xlsx	cy1044	Plasma	2020-02-07	VPX.P5.23	677891	514729	497521	591	1260000
	2024-10-28 set2 Analysis.xlsx	cy1039	Plasma	2020-02-21	VPX.P5.26	279027	140670	137036	5	60
	2024-10-28 set2 Analysis.xlsx	cy1040	Plasma	2020-02-03	VPX.P5.27	598004	461020	445944	444	23280
	2024-10-28 set2 Analysis.xlsx	cy1040	Plasma	2020-02-07	VPX.P5.28	751875	580022	561088	797	2226000
	2024-10-28 set2 Analysis.xlsx	cy1040	Plasma	2020-02-10	VPX.P5.29	696148	529257	511004	462	34080
	2024-10-28 set2 Analysis.xlsx	cy1040	Plasma	2020-02-14	VPX.P5.30	488296	340067	322655	77	3078
	2024-10-28 set2 Analysis.xlsx	cy1040	Plasma	2020-02-17	VPX.P5.31	492881	368769	352850	22	190.2
	2024-10-28 set2 Analysis.xlsx	cy1043	Plasma	2020-02-03	VPX.P5.32	570856	439039	425038	483	9060
	2024-10-28 set2 Analysis.xlsx	cy1043	Plasma	2020-02-07	VPX.P5.33	696648	524326	509487	847	894000
	2024-10-28 set2 Analysis.xlsx	cy1043	Plasma	2020-02-10	VPX.P5.34	591349	451592	437432	679	91200
	2024-10-28 set2 Analysis.xlsx	cy1043	Plasma	2020-02-14	VPX.P5.35	700182	540628	519837	179	3684
	2024-10-28 set2 Analysis.xlsx	cy1043	Plasma	2020-02-17	VPX.P5.36	476390	365845	352306	54	534.6
	2024-10-28 set2 Analysis.xlsx	cy1043	Plasma	2020-02-21	VPX.P5.37	707431	227751	220563	9	165.6
	2024-10-28 set2 Analysis.xlsx	cy1044	Plasma	2020-02-03	VPX.P5.38	606207	461022	446497	433	11580
	2024-10-28 set2 Analysis.xlsx	cy1044	Plasma	2020-02-07	VPX.P5.39	742130	561754	543658	606	1260000
	2024-10-28 set2 Analysis.xlsx	cy1039	Plasma	2020-02-21	VPX.P5.9	294592	142641	136724	7	60
	2024-10-28 set3 Analysis.xlsx	cy1044	Plasma	2020-02-14	VPX.P5.10	416362	44469	42418	60	846
	2024-10-28 set3 Analysis.xlsx	cy1044	Plasma	2020-02-17	VPX.P5.11	317780	15681	14450	33	223.2
	2024-10-28 set3 Analysis.xlsx	cy1044	Plasma	2020-02-21	VPX.P5.12	367936	20030	19059	10	112.2
	2024-10-28 set3 Analysis.xlsx	cy1045	Plasma	2020-02-03	VPX.P5.13	296335	132939	128766	191	3660
	2024-10-28 set3 Analysis.xlsx	cy1045	Plasma	2020-02-07	VPX.P5.15	387313	263418	256406	425	612000
	2024-10-28 set3 Analysis.xlsx	cy1045	Plasma	2020-02-10	VPX.P5.16	475902	317302	305381	496	176400
	2024-10-28 set3 Analysis.xlsx	cy1043	Plasma	2021-07-12	VPX.P5.17	477757	174582	159373	4	1989.96
	2024-10-28 set3 Analysis.xlsx	cy1045	Plasma	2020-02-17	VPX.P5.18	404743	29233	27613	27	292.2
	2024-10-28 set3 Analysis.xlsx	cy1045	Plasma	2020-02-21	VPX.P5.19	427513	3277	2754	8	86.4
	2024-10-28 set3 Analysis.xlsx	cy1037	Plasma	2020-02-17	VPX.P5.20	412698	225438	217917	207	18660
	2024-10-28 set3 Analysis.xlsx	cy1043	Plasma	2021-07-19	VPX.P5.21	439072	181214	160531	4	3990
	2024-10-28 set3 Analysis.xlsx	cy1037	Plasma	2020-02-25	VPX.P5.22	401141	231989	221175	147	13980
	2024-10-28 set3 Analysis.xlsx	cy1037	Plasma	2020-02-28	VPX.P5.23	593217	34390	32702	23	317.4
	2024-10-28 set3 Analysis.xlsx	cy1044	Plasma	2020-02-10	VPX.P5.26	443979	272701	264362	496	38280
	2024-10-28 set3 Analysis.xlsx	cy1044	Plasma	2020-02-14	VPX.P5.27	418436	64896	61831	60	846
	2024-10-28 set3 Analysis.xlsx	cy1044	Plasma	2020-02-17	VPX.P5.28	416132	87435	83476	24	223.2
	2024-10-28 set3 Analysis.xlsx	cy1044	Plasma	2020-02-21	VPX.P5.29	517557	19862	18808	17	112.2
	2024-10-28 set3 Analysis.xlsx	cy1045	Plasma	2020-02-03	VPX.P5.30	448404	236623	226737	202	3660
	2024-10-28 set3 Analysis.xlsx	cy1045	Plasma	2020-02-07	VPX.P5.31	477504	326239	317096	439	612000
	2024-10-28 set3 Analysis.xlsx	cy1045	Plasma	2020-02-10	VPX.P5.32	433755	293490	286135	489	176400
	2024-10-28 set3 Analysis.xlsx	cy1043	Plasma	2021-07-12	VPX.P5.33	392947	144273	130295	5	1989.96
	2024-10-28 set3 Analysis.xlsx	cy1045	Plasma	2020-02-17	VPX.P5.34	425285	40895	39343	39	292.2
	2024-10-28 set3 Analysis.xlsx	cy1045	Plasma	2020-02-21	VPX.P5.35	468452	1830	1339	16	86.4
	2024-10-28 set3 Analysis.xlsx	cy1037	Plasma	2020-02-17	VPX.P5.36	458719	259148	251969	225	18660
	2024-10-28 set3 Analysis.xlsx	cy1043	Plasma	2021-07-19	VPX.P5.37	491579	197004	179236	7	3990
	2024-10-28 set3 Analysis.xlsx	cy1037	Plasma	2020-02-25	VPX.P5.38	441946	201974	196077	138	13980
	2024-10-28 set3 Analysis.xlsx	cy1037	Plasma	2020-02-28	VPX.P5.39	465139	13871	12925	13	317.4
	2024-10-28 set3 Analysis.xlsx	cy1044	Plasma	2020-02-10	VPX.P5.9	471390	272460	262505	544	38280
	2024-10-28 set4 Analysis.xlsx	cy1035	Plasma	2021-06-10	VPX.P5.10	430209	3077	2940	1	63
	2024-10-28 set4 Analysis.xlsx	cy1035	Plasma	2021-06-14	VPX.P5.11	410329	74761	72484	4	2730
	2024-10-28 set4 Analysis.xlsx	cy1035	Plasma	2021-06-17	VPX.P5.12	385232	242912	231072	9	66000
	2024-10-28 set4 Analysis.xlsx	cy1035	Plasma	2021-06-21	VPX.P5.13	258840	145325	138684	12	69000
	2024-10-28 set4 Analysis.xlsx	cy1035	Plasma	2021-06-30	VPX.P5.15	260706	58912	56400	5	3168
	2024-10-28 set4 Analysis.xlsx	cy1036	Plasma	2021-04-13	VPX.P5.16	666756	109845	105790	2	1698
	2024-10-28 set4 Analysis.xlsx	cy1036	Plasma	2021-06-17	VPX.P5.17	312224	45731	43798	7	624
	2024-10-28 set4 Analysis.xlsx	cy1036	Plasma	2021-06-21	VPX.P5.18	399666	204337	195514	16	23340
	2024-10-28 set4 Analysis.xlsx	cy1036	Plasma	2021-06-30	VPX.P5.19	1161644	643252	615044	9	34020
	2024-10-28 set4 Analysis.xlsx	cy1037	Plasma	2021-04-13	VPX.P5.20	360429	75824	73472	3	2592
	2024-10-28 set4 Analysis.xlsx	cy1037	Plasma	2021-04-20	VPX.P5.21	1015879	11564	11030	3	97.8
	2024-10-28 set4 Analysis.xlsx	cy1037	Plasma	2021-06-17	VPX.P5.22	411757	197851	187789	2	7440
	2024-10-28 set4 Analysis.xlsx	cy1037	Plasma	2021-06-21	VPX.P5.23	335515	226165	218640	6	2574000
	2024-10-28 set4 Analysis.xlsx	cy1035	Plasma	2021-04-13	VPX.P5.26	443137	44245	42470	5	1050
	2024-10-28 set4 Analysis.xlsx	cy1035	Plasma	2021-06-10	VPX.P5.27	351878	5090	4907	7	63
	2024-10-28 set4 Analysis.xlsx	cy1035	Plasma	2021-06-14	VPX.P5.28	213616	90297	87176	6	2730
	2024-10-28 set4 Analysis.xlsx	cy1035	Plasma	2021-06-17	VPX.P5.29	305638	180468	171533	8	66000
	2024-10-28 set4 Analysis.xlsx	cy1035	Plasma	2021-06-21	VPX.P5.30	329128	208810	199459	12	69000
	2024-10-28 set4 Analysis.xlsx	cy1035	Plasma	2021-06-30	VPX.P5.31	492731	114549	109022	8	3168
	2024-10-28 set4 Analysis.xlsx	cy1036	Plasma	2021-04-13	VPX.P5.32	337583	64380	62195	2	1698
	2024-10-28 set4 Analysis.xlsx	cy1036	Plasma	2021-06-17	VPX.P5.33	343438	32102	30384	10	624
	2024-10-28 set4 Analysis.xlsx	cy1036	Plasma	2021-06-21	VPX.P5.34	308515	170022	163303	16	23340
	2024-10-28 set4 Analysis.xlsx	cy1036	Plasma	2021-06-30	VPX.P5.35	294255	128636	123297	12	34020
	2024-10-28 set4 Analysis.xlsx	cy1037	Plasma	2021-04-13	VPX.P5.36	448730	96347	93008	2	2592
	2024-10-28 set4 Analysis.xlsx	cy1037	Plasma	2021-04-20	VPX.P5.37	459858	4417	4281	2	97.8
	2024-10-28 set4 Analysis.xlsx	cy1037	Plasma	2021-06-17	VPX.P5.38	457401	170460	163069	2	7440
	2024-10-28 set4 Analysis.xlsx	cy1037	Plasma	2021-06-21	VPX.P5.39	546393	368633	357347	7	2574000
	2024-10-28 set4 Analysis.xlsx	cy1035	Plasma	2021-04-13	VPX.P5.9	619030	41021	39398	2	1050
	2024-10-28 set5 Analysis.xlsx	cy1039	Plasma	2021-04-13	VPX.P5.10	561738	466862	455092	2	1536
	2024-10-28 set5 Analysis.xlsx	cy1039	Plasma	2021-06-14	VPX.P5.11	60470	1702	1673	2	6900
	2024-10-28 set5 Analysis.xlsx	cy1039	Plasma	2021-06-17	VPX.P5.12	817417	719495	709254	25	580800
	2024-10-28 set5 Analysis.xlsx	cy1039	Plasma	2021-06-21	VPX.P5.13	443379	350596	346844	18	169200
	2024-10-28 set5 Analysis.xlsx	cy1039	Plasma	2021-06-30	VPX.P5.15	489052	439480	422836	16	100800
	2024-10-28 set5 Analysis.xlsx	cy1040	Plasma	2021-04-13	VPX.P5.16	391111	241170	237050	1	1488
	2024-10-28 set5 Analysis.xlsx	cy1040	Plasma	2021-06-08	VPX.P5.17	521771	397892	376862	1	219.6
	2024-10-28 set5 Analysis.xlsx	cy1040	Plasma	2021-06-10	VPX.P5.18	548148	316641	313395	2	2508
	2024-10-28 set5 Analysis.xlsx	cy1040	Plasma	2021-06-14	VPX.P5.19	387900	356535	344549	2	94800
	2024-10-28 set5 Analysis.xlsx	cy1040	Plasma	2021-06-17	VPX.P5.20	842661	773434	733495	4	151800
	2024-10-28 set5 Analysis.xlsx	cy1040	Plasma	2021-06-21	VPX.P5.21	398122	361403	342501	1	17400
	2024-10-28 set5 Analysis.xlsx	cy1040	Plasma	2021-06-30	VPX.P5.22	385861	306315	301244	5	104400
	2024-10-28 set5 Analysis.xlsx	cy1043	Plasma	2021-03-16	VPX.P5.23	624549	291985	260211	2	89.4
	2024-10-28 set5 Analysis.xlsx	cy1037	Plasma	2021-06-30	VPX.P5.26	508141	449291	437513	4	87000
	2024-10-28 set5 Analysis.xlsx	cy1039	Plasma	2021-04-13	VPX.P5.27	427802	382442	376529	1	1536
	2024-10-28 set5 Analysis.xlsx	cy1039	Plasma	2021-06-14	VPX.P5.28	674397	483894	478166	8	6900
	2024-10-28 set5 Analysis.xlsx	cy1039	Plasma	2021-06-17	VPX.P5.29	893548	783411	771985	29	580800
	2024-10-28 set5 Analysis.xlsx	cy1039	Plasma	2021-06-21	VPX.P5.30	687704	611746	603172	21	169200
	2024-10-28 set5 Analysis.xlsx	cy1039	Plasma	2021-06-30	VPX.P5.31	577231	518735	508234	15	100800
	2024-10-28 set5 Analysis.xlsx	cy1040	Plasma	2021-04-13	VPX.P5.32	574287	484195	473765	1	1488
	2024-10-28 set5 Analysis.xlsx	cy1040	Plasma	2021-06-08	VPX.P5.33	265530	23	16	1	219.6
	2024-10-28 set5 Analysis.xlsx	cy1040	Plasma	2021-06-10	VPX.P5.34	406596	341552	333586	1	2508
	2024-10-28 set5 Analysis.xlsx	cy1040	Plasma	2021-06-14	VPX.P5.35	495791	453090	437088	1	94800
	2024-10-28 set5 Analysis.xlsx	cy1040	Plasma	2021-06-17	VPX.P5.36	488424	448793	438258	2	151800
	2024-10-28 set5 Analysis.xlsx	cy1040	Plasma	2021-06-21	VPX.P5.37	216714	51869	50846	2	17400
	2024-10-28 set5 Analysis.xlsx	cy1040	Plasma	2021-06-30	VPX.P5.38	432780	394416	381807	3	104400
	2024-10-28 set5 Analysis.xlsx	cy1043	Plasma	2021-03-16	VPX.P5.39	367213	261238	245635	3	89.4
	2024-10-28 set5 Analysis.xlsx	cy1037	Plasma	2021-06-30	VPX.P5.9	642697	482358	476621	5	87000
	2024-10-28 set6 Analysis.xlsx	cy1043	Plasma	2021-03-30	VPX.P5.10	441574	224358	210372	3	111.6
	2024-10-28 set6 Analysis.xlsx	cy1043	Plasma	2021-04-13	VPX.P5.11	506046	363115	343141	3	3252
	2024-10-28 set6 Analysis.xlsx	cy1043	Plasma	2021-04-16	VPX.P5.12	354387	220467	211340	3	430.8
	2024-10-28 set6 Analysis.xlsx	cy1043	Plasma	2021-04-20	VPX.P5.13	371338	242423	232735	2	443.4
	2024-10-28 set6 Analysis.xlsx	cy1043	Plasma	2021-04-23	VPX.P5.15	340510	129111	125682	4	148.8
	2024-10-28 set6 Analysis.xlsx	cy1043	Plasma	2021-04-27	VPX.P5.16	507675	321823	298846	2	200.4
	2024-10-28 set6 Analysis.xlsx	cy1043	Plasma	2021-05-04	VPX.P5.17	539282	157021	154100	3	85.8
	2024-10-28 set6 Analysis.xlsx	cy1043	Plasma	2021-05-11	VPX.P5.18	476590	252244	246473	5	156
	2024-10-28 set6 Analysis.xlsx	cy1043	Plasma	2021-05-18	VPX.P5.19	337173	244870	234949	6	141.6
	2024-10-28 set6 Analysis.xlsx	cy1043	Plasma	2021-05-25	VPX.P5.20	450399	314646	306970	5	191.4
	2024-10-28 set6 Analysis.xlsx	cy1043	Plasma	2021-06-02	VPX.P5.21	391995	257457	249879	21	150.6
	2024-10-28 set6 Analysis.xlsx	cy1043	Plasma	2021-06-07	VPX.P5.22	446787	326108	308983	3	217.8
	2024-10-28 set6 Analysis.xlsx	cy1043	Plasma	2021-06-08	VPX.P5.23	464679	378685	356342	5	840
	2024-10-28 set6 Analysis.xlsx	cy1043	Plasma	2021-03-23	VPX.P5.26	412427	236474	217410	4	112.8
	2024-10-28 set6 Analysis.xlsx	cy1043	Plasma	2021-03-30	VPX.P5.27	342430	265199	247062	3	111.6
	2024-10-28 set6 Analysis.xlsx	cy1043	Plasma	2021-04-13	VPX.P5.28	530120	405060	388033	4	3252
	2024-10-28 set6 Analysis.xlsx	cy1043	Plasma	2021-04-16	VPX.P5.29	377575	292807	275160	3	430.8
	2024-10-28 set6 Analysis.xlsx	cy1043	Plasma	2021-04-20	VPX.P5.30	340146	239432	217377	4	443.4
	2024-10-28 set6 Analysis.xlsx	cy1043	Plasma	2021-04-23	VPX.P5.31	441461	238939	234107	4	148.8
	2024-10-28 set6 Analysis.xlsx	cy1043	Plasma	2021-04-27	VPX.P5.32	482740	301957	277101	2	200.4
	2024-10-28 set6 Analysis.xlsx	cy1043	Plasma	2021-05-04	VPX.P5.33	449862	207882	203458	5	85.8
	2024-10-28 set6 Analysis.xlsx	cy1043	Plasma	2021-05-11	VPX.P5.34	268282	196108	185588	5	156
	2024-10-28 set6 Analysis.xlsx	cy1043	Plasma	2021-05-18	VPX.P5.35	428294	289536	280966	2	141.6
	2024-10-28 set6 Analysis.xlsx	cy1043	Plasma	2021-05-25	VPX.P5.36	327505	190045	186092	3	191.4
	2024-10-28 set6 Analysis.xlsx	cy1043	Plasma	2021-06-02	VPX.P5.37	369618	278632	269512	3	150.6
	2024-10-28 set6 Analysis.xlsx	cy1043	Plasma	2021-06-07	VPX.P5.38	290849	167955	150158	3	217.8
	2024-10-28 set6 Analysis.xlsx	cy1043	Plasma	2021-06-08	VPX.P5.39	455861	342504	313257	4	840
	2024-10-28 set6 Analysis.xlsx	cy1043	Plasma	2021-03-23	VPX.P5.9	314778	160420	151468	4	112.8
	2024-10-28 set7 Analysis.xlsx	cy1043	Plasma	2021-06-14	VPX.P5.10	502332	424620	395455	4	34200
	2024-10-28 set7 Analysis.xlsx	cy1043	Plasma	2021-06-17	VPX.P5.11	560824	473254	435370	4	69600
	2024-10-28 set7 Analysis.xlsx	cy1043	Plasma	2021-06-21	VPX.P5.12	336399	286234	259885	5	93600
	2024-10-28 set7 Analysis.xlsx	cy1043	Plasma	2021-06-30	VPX.P5.13	400772	300231	274888	5	225000
	2024-10-28 set7 Analysis.xlsx	cy1044	Plasma	2021-04-13	VPX.P5.15	577841	430803	417794	3	1056
	2024-10-28 set7 Analysis.xlsx	cy1044	Plasma	2021-06-14	VPX.P5.16	573319	436173	419501	11	948
	2024-10-28 set7 Analysis.xlsx	cy1044	Plasma	2021-06-17	VPX.P5.17	413423	341311	331290	29	201000
	2024-10-28 set7 Analysis.xlsx	cy1044	Plasma	2021-06-21	VPX.P5.18	783505	645069	617883	50	447000
	2024-10-28 set7 Analysis.xlsx	cy1044	Plasma	2021-06-30	VPX.P5.19	825914	681836	656968	31	77400
	2024-10-28 set7 Analysis.xlsx	cy1045	Plasma	2021-04-13	VPX.P5.20	707441	520821	499705	2	2004
	2024-10-28 set7 Analysis.xlsx	cy1045	Plasma	2021-05-11	VPX.P5.21	462640	143453	139596	1	246.6
	2024-10-28 set7 Analysis.xlsx	cy1045	Plasma	2021-05-18	VPX.P5.22	704481	601601	577870	1	16200
	2024-10-28 set7 Analysis.xlsx	cy1045	Plasma	2021-05-25	VPX.P5.23	751845	641915	603981	1	10800
	2024-10-28 set7 Analysis.xlsx	cy1045	Plasma	2021-06-02	VPX.P5.26	260749	148	10	2	526.8
	2024-10-28 set7 Analysis.xlsx	cy1045	Plasma	2021-06-07	VPX.P5.27	302058	231	0	0	358.8
	2024-10-28 set7 Analysis.xlsx	cy1045	Plasma	2021-06-08	VPX.P5.28	383715	379	3	1	1980
	2024-10-28 set7 Analysis.xlsx	cy1045	Plasma	2021-06-10	VPX.P5.29	267584	147140	143165	1	20400
	2024-10-28 set7 Analysis.xlsx	cy1045	Plasma	2021-06-14	VPX.P5.30	401361	225	4	1	411600
	2024-10-28 set7 Analysis.xlsx	cy1045	Plasma	2021-06-17	VPX.P5.31	449913	232	13	1	277800
	2024-10-28 set7 Analysis.xlsx	cy1045	Plasma	2021-06-21	VPX.P5.32	388650	339638	324948	1	41280
	2024-10-28 set7 Analysis.xlsx	cy1044	Plasma	2021-06-17	VPX.P5.33	452990	371354	355619	7	201000
	2024-10-28 set7 Analysis.xlsx	cy1044	Plasma	2021-06-21	VPX.P5.34	745750	613538	595094	45	447000
	2024-10-28 set7 Analysis.xlsx	cy1044	Plasma	2021-06-30	VPX.P5.35	727428	590620	567273	26	77400
	2024-10-28 set7 Analysis.xlsx	cy1045	Plasma	2021-04-13	VPX.P5.36	707828	455684	442063	2	2004
	2024-10-28 set7 Analysis.xlsx	cy1045	Plasma	2021-05-11	VPX.P5.37	603107	338450	323173	1	246.6
	2024-10-28 set7 Analysis.xlsx	cy1045	Plasma	2021-05-18	VPX.P5.38	608671	500100	483260	1	16200
	2024-10-28 set7 Analysis.xlsx	cy1045	Plasma	2021-05-25	VPX.P5.39	574313	483960	468114	1	10800
	2024-10-28 set7 Analysis.xlsx	cy1043	Plasma	2021-06-10	VPX.P5.9	270227	209289	195449	5	3798
	2024-10-28 set8 Analysis.xlsx	cy1045	Plasma	2021-06-07	VPX.P5.10	132198	1156	0	0	358.8
	2024-10-28 set8 Analysis.xlsx	cy1045	Plasma	2021-06-08	VPX.P5.11	436644	1413	146	1	1980
	2024-10-28 set8 Analysis.xlsx	cy1045	Plasma	2021-06-10	VPX.P5.12	408743	295090	285697	1	20400
	2024-10-28 set8 Analysis.xlsx	cy1045	Plasma	2021-06-14	VPX.P5.13	330052	1050	180	3	411600
	2024-10-28 set8 Analysis.xlsx	cy1045	Plasma	2021-06-17	VPX.P5.15	470002	1379	12	2	277800
	2024-10-28 set8 Analysis.xlsx	cy1045	Plasma	2021-06-21	VPX.P5.16	511899	105338	100838	5	41280
	2024-10-28 set8 Analysis.xlsx	cy1045	Plasma	2021-06-30	VPX.P5.17	357097	944	15	3	11940
	2024-10-28 set8 Analysis.xlsx	cy1036	Plasma	2021-07-12	VPX.P5.18	167975	1671	682	9	540
	2024-10-28 set8 Analysis.xlsx	cy1036	Plasma	2021-07-19	VPX.P5.19	295691	1821	966	12	786
	2024-10-28 set8 Analysis.xlsx	cy1036	Plasma	2021-08-05	VPX.P5.20	663103	1819	75	2	498
	2024-10-28 set8 Analysis.xlsx	cy1037	Plasma	2021-07-12	VPX.P5.21	199859	445	9	3	550000
	2024-10-28 set8 Analysis.xlsx	cy1037	Plasma	2021-07-19	VPX.P5.22	1056026	1771	1521	2	52500
	2024-10-28 set8 Analysis.xlsx	cy1037	Plasma	2021-07-22	VPX.P5.23	529081	67481	66662	4	141000
	2024-10-28 set8 Analysis.xlsx	cy1043	Plasma	2021-06-10	VPX.P5.26	475392	337525	312281	4	3798
	2024-10-28 set8 Analysis.xlsx	cy1043	Plasma	2021-06-14	VPX.P5.27	601230	477101	437051	4	34200
	2024-10-28 set8 Analysis.xlsx	cy1043	Plasma	2021-06-17	VPX.P5.28	674980	544272	496539	4	69600
	2024-10-28 set8 Analysis.xlsx	cy1043	Plasma	2021-06-21	VPX.P5.29	645508	518078	488461	6	93600
	2024-10-28 set8 Analysis.xlsx	cy1043	Plasma	2021-06-30	VPX.P5.30	732367	548017	503832	7	225000
	2024-10-28 set8 Analysis.xlsx	cy1044	Plasma	2021-04-13	VPX.P5.31	1064435	568963	551729	2	1056
	2024-10-28 set8 Analysis.xlsx	cy1044	Plasma	2021-06-14	VPX.P5.32	422935	287761	275807	11	948
	2024-10-28 set8 Analysis.xlsx	cy1044	Plasma	2021-06-17	VPX.P5.33	512965	393498	381703	33	201000
	2024-10-28 set8 Analysis.xlsx	cy1036	Plasma	2021-07-12	VPX.P5.34	63363	1563	661	9	540
	2024-10-28 set8 Analysis.xlsx	cy1036	Plasma	2021-07-19	VPX.P5.35	1858943	82194	77524	4	786
	2024-10-28 set8 Analysis.xlsx	cy1036	Plasma	2021-08-05	VPX.P5.36	544982	209797	204510	1	498
	2024-10-28 set8 Analysis.xlsx	cy1037	Plasma	2021-07-12	VPX.P5.37	607987	475975	463381	5	550000
	2024-10-28 set8 Analysis.xlsx	cy1037	Plasma	2021-07-19	VPX.P5.38	596116	422307	401261	7	52500
	2024-10-28 set8 Analysis.xlsx	cy1037	Plasma	2021-07-22	VPX.P5.39	1060117	833561	796666	6	141000
	2024-10-28 set8 Analysis.xlsx	cy1045	Plasma	2021-06-02	VPX.P5.9	162186	632	11	1	526.8
	2024-10-28 set9 Analysis.xlsx	cy1039	Plasma	2021-07-19	VPX.P5.10	401666	49177	48298	4	70100
	2024-10-28 set9 Analysis.xlsx	cy1039	Plasma	2021-07-23	VPX.P5.11	182406	5029	4884	4	60900
	2024-10-28 set9 Analysis.xlsx	cy1040	Plasma	2021-07-12	VPX.P5.12	205211	1047	976	3	54400
	2024-10-28 set9 Analysis.xlsx	cy1040	Plasma	2021-07-19	VPX.P5.13	590361	1001	976	2	22700
	2024-10-28 set9 Analysis.xlsx	cy1040	Plasma	2021-07-29	VPX.P5.15	353764	111	48	2	642.12
	2024-10-28 set9 Analysis.xlsx	cy1043	Plasma	2021-07-23	VPX.P5.16	406418	1366	1303	3	3780
	2024-10-28 set9 Analysis.xlsx	cy1044	Plasma	2021-07-12	VPX.P5.17	253348	22956	22469	14	44200
	2024-10-28 set9 Analysis.xlsx	cy1044	Plasma	2021-07-19	VPX.P5.18	391778	467	448	10	44400
	2024-10-28 set9 Analysis.xlsx	cy1044	Plasma	2021-07-29	VPX.P5.19	250464	129	114	11	6678.54
	2024-10-28 set9 Analysis.xlsx	cy1045	Plasma	2021-07-12	VPX.P5.20	748466	153	98	3	4749.96
	2024-10-28 set9 Analysis.xlsx	cy1045	Plasma	2021-07-19	VPX.P5.21	487795	76	13	1	1599.96
	2024-10-28 set9 Analysis.xlsx	cy1045	Plasma	2021-07-22	VPX.P5.22	426496	104	88	3	738.96
	2024-10-28 set9 Analysis.xlsx	cy1039	Plasma	2021-07-12	VPX.P5.26	296027	118594	114627	3	19600
	2024-10-28 set9 Analysis.xlsx	cy1039	Plasma	2021-07-19	VPX.P5.27	308297	203077	198314	9	70100
	2024-10-28 set9 Analysis.xlsx	cy1039	Plasma	2021-07-23	VPX.P5.28	295453	130912	124681	7	60900
	2024-10-28 set9 Analysis.xlsx	cy1040	Plasma	2021-07-12	VPX.P5.29	303824	2859	2662	6	54400
	2024-10-28 set9 Analysis.xlsx	cy1040	Plasma	2021-07-19	VPX.P5.30	442907	1888	1705	7	22700
	2024-10-28 set9 Analysis.xlsx	cy1040	Plasma	2021-07-29	VPX.P5.31	335217	2326	2129	3	642.12
	2024-10-28 set9 Analysis.xlsx	cy1043	Plasma	2021-07-23	VPX.P5.32	339370	1082	978	11	3780
	2024-10-28 set9 Analysis.xlsx	cy1044	Plasma	2021-07-12	VPX.P5.33	209138	34524	33697	17	44200
	2024-10-28 set9 Analysis.xlsx	cy1044	Plasma	2021-07-19	VPX.P5.34	112785	8695	7398	13	44400
	2024-10-28 set9 Analysis.xlsx	cy1044	Plasma	2021-07-29	VPX.P5.35	451935	449	402	8	6678.54
	2024-10-28 set9 Analysis.xlsx	cy1045	Plasma	2021-07-12	VPX.P5.36	304577	3835	3681	2	4749.96
	2024-10-28 set9 Analysis.xlsx	cy1045	Plasma	2021-07-19	VPX.P5.37	383138	2799	2627	13	1599.96
	2024-10-28 set9 Analysis.xlsx	cy1045	Plasma	2021-07-22	VPX.P5.38	170867	1628	107	3	738.96
	2024-10-28 set9 Analysis.xlsx	cy1037	axial	2021-07-22	VPX.P5.39	388405	332994	328782	9	4670000
	2024-10-28 set9 Analysis.xlsx	cy1039	Plasma	2021-07-12	VPX.P5.9	443409	293092	286389	3	19600
